# Supplementary material for: Voluntary wheel running during adolescence prevents the increase in ethanol intake induced by social defeat in male mice
Source: Psychopharmacology (Berl). 2023 Sep 22;242(5):979–96. doi: 10.1007/s00213-023-06461-0 (PMC12043745; doi:10.1007/s00213-023-06461-0)
Supplement: Supplementary file 8 — Supplementary file7 (XLSX 30 KB) [file 213_2023_6461_MOESM7_ESM.xlsx]

## Sheet: Analysis sedentary mice
	Independent Variable	Independent Variable			In zone	In zone	In zone	In zone	In zone	In zone	In zone	In zone	In zone	In zone	In zone	In zone	In zone	In zone
	Independent Variable	Independent Variable			Arena / Center-point	Arena / Center-point	Interaction zone / Center-point	Interaction zone / Center-point	Interaction zone / Center-point	Corner-R / Center-point	Corner-R / Center-point	Corner-R / Center-point	Corner-L / Center-point	Corner-L / Center-point	Corner-L / Center-point	Center / Center-point	Center / Center-point	Center / Center-point
	Treatment	Animal ID			Cumulative Duration	Latency to First	Frequency	Cumulative Duration	Latency to First	Frequency	Cumulative Duration	Latency to First	Frequency	Cumulative Duration	Latency to First	Frequency	Cumulative Duration	Latency to First
					s	s		s	s		s	s		s	s		s	s
Exploration/sedentary group	NO TARGET	1.1	Trial 44	Arena 1	600.08	0	106	207.2	0.88	9	21.68	55.2	15	72.72	6.56	26	18.64	4.24
		1.2	Trial 44	Arena 2	600.08	0	87	297.04	32.96	8	29.76	110.96	13	75.2	114.96	25	17.04	120.72
		1.3	Trial 44	Arena 3	600.08	0	72	197.2	2.56	15	28.56	16.8	8	17.84	47.84	42	87.92	4.56
		1.4	Trial 44	Arena 4	600.08	0	64	352.16	6.2	10	54.64	8.64	5	14.32	49.2	39	42.56	2.48
	TARGET	1.1	Trial 45	Arena 1	600.08	0	106	229.12	0.34	6	9.2	338.08	12	35.36	246.88	24	24.08	189.68
		1.2	Trial 45	Arena 2	600.08	0	105	320.56	3.28	7	11.6	83.68	5	19.44	117.76	45	42.88	1.2
		1.3	Trial 45	Arena 3	600.08	0	97	370.08	1.82	7	13.2	219.04	2	4.8	217.12	22	12.72	65.84
		1.4	Trial 45	Arena 4	600.08	0	68	346.56	9.44	15	72.88	18	6	8.8	42.48	33	39.44	6.96
	NO TARGET	1.5	Trial 46	Arena 1	600.08	0	99	217.2	22.8	15	39.2	8.56	34	80.32	5.6	53	49.84	24.32
		2.1	Trial 46	Arena 2	600.08	0	101	230.72	6.48	21	39.76	3.24	19	41.04	1.04	66	82.48	7.6
		2.2	Trial 46	Arena 3	600.08	0	114	305.2	8.32	14	24.72	2.72	12	26.48	8.56	31	28.16	10.24
		2.3	Trial 46	Arena 4	600.08	0	88	202.32	1.36	26	128.72	3.92	12	50.72	11.92	66	41.76	2.88
	TARGET	1.5	Trial 47	Arena 1	600.08	0	97	224.56	4.68	7	23.84	71.92	10	42.88	56.08	30	21.44	17.12
		2.1	Trial 47	Arena 2	600.08	0	111	273.76	2.8	10	20.8	112.08	12	31.68	29.36	56	81.2	17.92
		2.2	Trial 47	Arena 3	600.08	0	117	290	7.2	8	16.56	194.96	6	10.56	65.68	21	20.48	9.52
		2.3	Trial 47	Arena 4	600.08	0	62	436.08	3.36	9	23.6	2.48	7	19.28	25.92	32	38.16	7.76
	NO TARGET	2.4	Trial 48	Arena 1	600.08	0	177	273.68	6.88	13	26.8	1.04	18	35.04	4.24	66	55.2	11.76
		2.5	Trial 48	Arena 2	600.08	0	94	281.44	2.64	20	52	6	17	57.6	7.6	31	21.36	2.4
		3.1	Trial 48	Arena 3	600.08	0	97	211.6	8.16	22	48.64	8.04	12	25.68	4.96	41	70.32	10.32
		3.2	Trial 48	Arena 4	599.92	0	41	164.64	6.8	26	131.12	13.6	19	33.2	10.72	24	16.8	0.32
	TARGET	2.4	Trial 49	Arena 1	600.08	0	146	319.68	10.64	5	15.92	70	14	21.12	66.32	95	91.12	41.36
		2.5	Trial 49	Arena 2	600.08	0	110	249.36	2.16	4	12.48	81.36	11	88.64	78.88	48	70.16	26.08
		3.1	Trial 49	Arena 3	600.08	0	102	326.72	2.4	14	35.68	122.8	4	10.16	119.28	36	63.68	33.52
		3.2	Trial 49	Arena 4	600.08	0	36	175.92	26.72	14	190.56	10.04	11	57.76	22.24	24	34.64	50.88
	NO TARGET	3.3	Trial 51	Arena 1	600.08	0	106	270.24	0.8	20	57.28	12.4	24	55.12	8.96	44	58.56	6.48
		3.4	Trial 51	Arena 2	599.44	0	51	184.16	5.52	18	32.8	24.24	23	130	3.84	19	30.96	9.52
		3.5	Trial 51	Arena 3	600.08	0	106	243.04	4.2	16	24.72	10.64	14	36.8	5.36	47	106.32	3.44
			Trial 52	Arena 4	600.08	0	1	600.08	0	0	0	-	0	0	-	0	0	-
	TARGET	3.3	Trial 52	Arena 1	597.12	0	124	350.08	1.76	16	29.92	45.36	13	36.16	47.2	66	48	12.32
		3.4	Trial 52	Arena 2	599.28	0	112	353.28	5.8	5	19.84	61.52	11	58.8	5.04	34	28.4	94.08
		3.5	Trial 53	Arena 3	600.08	0	79	261.68	5.76	12	16.64	12.88	4	12.64	0.08	20	14.8	5.52
			Trial 54	Arena 4	600.08	0	1	600.08	0	0	0	-	0	0	-	0	0	-
SD/sedentary group	NO TARGET	4.1	Trial 53	Arena 1	600.08	0	80	182.16	12.6	10	30.56	3.12	20	183.92	4.08	55	26.24	28.64
		4.2	Trial 53	Arena 2	599.84	0	93	294.72	2.8	18	89.68	8.32	8	25.36	16.88	25	24.72	0.88
		4.3	Trial 53	Arena 3	600.08	0	85	227.6	6.04	29	44.56	21.12	14	31.84	14.96	30	26.56	14.16
		4.4	Trial 53	Arena 4	600.08	0	63	308.16	2.48	24	57.52	6.22	16	41.2	1.44	39	63.52	5.44
	TARGET	4.1	Trial 54	Arena 1	600.08	0	65	125.84	28.56	2	2.8	84.64	31	171.68	8.48	38	39.04	3.46
		4.2	Trial 54	Arena 2	600.08	0	70	298.16	0.8	11	38.88	16.48	9	67.68	139.76	32	55.36	36
		4.3	Trial 54	Arena 3	600.08	0	37	223.84	10.88	7	17.04	66.72	8	13.12	68.16	21	157.52	13.76
		4.4	Trial 54	Arena 4	600.08	0	81	348.56	20.72	5	111.92	69.08	7	18.08	113.2	61	51.12	37.52
	NO TARGET	4.5	Trial 55	Arena 1	600.08	0	104	147.68	2.72	12	28	4.4	24	57.68	6.48	35	56.48	39.36
		5.1	Trial 55	Arena 2	600.08	0	98	349.92	1.36	15	44	15.04	12	42.24	12.96	30	29.76	17.68
		5.2	Trial 55	Arena 3	600.08	0	134	248.32	8.08	27	51.36	2.48	17	29.76	3.68	39	27.04	8
		5.3	Trial 55	Arena 4	600.08	0	66	275.52	0.8	13	29.52	17.04	20	49.6	23.44	50	68.96	7.84
	TARGET	4.5	Trial 56	Arena 1	600.08	0	82	147.2	19.12	7	30.88	55.6	7	35.36	42.18	34	33.6	34.64
		5.1	Trial 56	Arena 2	600.08	0	65	300.16	4.56	7	49.68	60.08	15	60	65.84	29	23.12	0.88
		5.2	Trial 56	Arena 3	600.08	0	79	312	6.24	13	18.88	1.44	17	22.4	8.32	34	33.44	5.68
		5.3	Trial 56	Arena 4	600.08	0	93	404.16	12.48	14	28.32	5.04	14	22.16	3.2	38	21.6	13.68
	NO TARGET	5.4	Trial 57	Arena 1	600.08	0	82	159.52	10.56	14	23.28	5.84	22	72.56	1.76	19	16.88	23.76
		5.5	Trial 57	Arena 2	600.08	0	124	205.6	1.36	16	37.28	7.6	34	63.12	27.46	44	31.68	35.44
		6.1	Trial 57	Arena 3	600.08	0	72	254.08	5.04	12	33.52	11.68	11	16.56	1.92	37	56.08	0.88
		6.2	Trial 57	Arena 4	600.08	0	101	290.08	16.08	15	28.64	4.96	16	33.92	12.96	52	69.2	11.92
	TARGET	5.4	Trial 58	Arena 1	600.08	0	63	254	6.8	6	28.72	124	9	29.84	59.6	19	12.96	31.28
		5.5	Trial 58	Arena 2	600.08	0	99	279.28	1.2	14	35.12	95.52	16	22.96	160.64	51	59.28	15.6
		6.1	Trial 58	Arena 3	600.08	0	50	295.44	4.16	18	30.32	54.8	10	14	15.36	20	14.48	13.52
		6.2	Trial 58	Arena 4	600.08	0	74	350.08	2.62	16	30.16	86.4	10	21.92	84.24	44	69.84	46.56
	NO TARGET	6.3	Trial 59	Arena 1	600.08	0	112	174.72	0.72	19	36.4	9.36	25	104.8	5.28	48	53.44	19.44
		6.4	Trial 59	Arena 2	600.08	0	57	303.52	1.68	17	31.04	10.72	16	52.88	5.52	27	44.48	3.92
		6.5	Trial 59	Arena 3	600.08	0	118	184.24	12.96	31	54.08	1.28	19	42.16	8.32	20	16.64	17.92
		7.1	Trial 59	Arena 4	600.08	0	42	200.96	6.72	17	127.76	13.6	13	39.92	19.84	24	22.08	12.24
	TARGET	6.3	Trial 60	Arena 1	600.08	0	99	136	1.36	9	21.68	49.76	21	91.76	44.8	26	16	6.56
		6.4	Trial 60	Arena 2	600.08	0	62	272	0	10	78.4	88.4	10	69.92	53.52	45	51.6	36.32
		6.5	Trial 60	Arena 3	600.08	0	87	141.6	21.6	17	65.76	12.32	12	29.2	53.04	6	3.28	52.64
		7.1	Trial 60	Arena 4	600.08	0	57	362.48	28.32	9	87.44	18.2	9	33.6	22.32	23	17.36	27.44
	NO TARGET	7.2	Trial 61	Arena 1	600.08	0	121	157.6	5.44	12	38.56	21.68	26	76.48	48.2	66	51.28	6
		7.3	Trial 61	Arena 2	600.08	0	81	303.84	0.88	23	84.48	2.32	12	39.04	4.16	31	35.76	0.64
		7.4	Trial 61	Arena 3	600.08	0	102	171.76	1.2	37	101.12	13.12	17	32	10.16	29	24.32	8.56
		7.5	Trial 61	Arena 4	600.08	0	83	320	0	13	37.76	1.12	22	43.76	11.12	50	45.52	0.32
	TARGET	7.2	Trial 62	Arena 1	600.08	0	145	250.56	0	6	11.2	115.12	7	23.76	113.12	64	43.36	13.6
		7.3	Trial 62	Arena 2	600.08	0	80	348	0	17	22.08	99.68	6	15.36	132.56	23	15.52	54.08
		7.4	Trial 62	Arena 3	600.08	0	90	257.84	0	15	60.88	93.68	11	23.52	95.6	11	9.84	85.28
		7.5	Trial 62	Arena 4	600.08	0	76	318.56	0	5	18.08	89.04	3	10.24	5.52	97	70	10.96
	NO TARGET	8.1	Trial 63	Arena 1	600.08	0	124	203.04	0.32	8	24.16	12	15	57.12	8.24	31	21.36	4.72
		8.2	Trial 63	Arena 2	599.68	0	81	192.16	0	14	43.28	5.68	16	87.6	9.44	32	29.28	4.4
		8.3	Trial 63	Arena 3	600.08	0	92	160.16	0	23	70.32	15.2	16	33.28	10	22	24.56	4.72
		8.4	Trial 63	Arena 4	600.08	0	60	250.72	3.04	17	34	0.08	24	70.96	12.72	29	21.04	4.96
	TARGET	8.1	Trial 64	Arena 1	600.08	0	154	334.96	0	5	13.12	144.56	8	45.44	58.16	42	27.04	26.8
		8.2	Trial 64	Arena 2	600.08	0	117	304.08	23.44	8	34.4	14.82	8	39.04	18.4	23	17.04	22.08
		8.3	Trial 64	Arena 3	600.08	0	95	274.16	0	15	88.88	142.32	6	15.52	67.2	17	24.72	69.68
		8.4	Trial 64	Arena 4	600.08	0	56	364.48	0	16	39.12	40.48	14	48.72	14.8	39	41.76	18.64
	NO TARGET	8.5	Trial 65	Arena 1	600.08	0	153	241.76	3.84	10	24	9.28	18	60.88	24.32	29	22.4	4.24
		9.1	Trial 65	Arena 2	600.08	0	89	316.24	6.32	12	30.16	14.96	13	49.36	0.8	14	9.04	5.12
		9.2	Trial 65	Arena 3	600.08	0	61	199.6	11.04	48	52.56	1.92	19	28.8	15.36	23	16.64	13.68
		9.3	Trial 65	Arena 4	600.08	0	77	353.44	0	15	84	3.6	12	34.64	15.68	41	36.56	12
	TARGET	8.5	Trial 66	Arena 1	600.08	0	111	219.36	1.36	11	22.88	45.36	8	28.88	83.92	22	18.24	11.28
		9.1	Trial 66	Arena 2	600.08	0	70	256.72	0	7	27.2	81.6	5	33.28	84.32	30	152.4	0.56
		9.2	Trial 66	Arena 3	600.08	0	87	285.36	2.24	15	61.92	123.52	9	14.72	5.04	21	18.56	3.68
		9.3	Trial 66	Arena 4	600.08	0	109	416.96	4.38	9	35.52	89.2	7	18.08	78.56	64	49.12	11.6
	NO TARGET	9.4	Trial 67	Arena 1	600.08	0	107	227.28	8.56	24	52.16	6.48	29	87.84	0.24	35	33.68	21.04
		9.5	Trial 67	Arena 2	600.08	0	103	345.36	7.6	11	32.88	2.72	23	63.76	12.48	51	26.56	10.4
			Trial 67	Arena 3	600.08	0	1	600.08	0	0	0	-	0	0	-	0	0	-
			Trial 67	Arena 4	600.08	0	1	600.08	0	0	0	-	0	0	-	0	0	-
	TARGET	9.4	Trial 68	Arena 1	600.08	0	50	168.8	16.24	8	8.8	55.76	14	63.12	35.52	51	42.08	16.72
		9.5	Trial 68	Arena 2	600.08	0	93	351.28	2.82	10	31.36	22.48	20	48.24	12.88	32	28.72	0.64
			Trial 68	Arena 3	600.08	0	1	600.08	0	0	0	-	0	0	-	0	0	-
			Trial 68	Arena 4	600.08	0	1	600.08	0	0	0	-	0	0	-	0	0	-

## Sheet: Analysis VWR mice
	Independent Variable	Independent Variable			In zone	In zone	In zone	In zone	In zone	In zone	In zone	In zone	In zone	In zone	In zone	In zone	In zone	In zone
	Independent Variable	Independent Variable			Arena / Center-point	Arena / Center-point	Interaction zone / Center-point	Interaction zone / Center-point	Interaction zone / Center-point	Corner-R / Center-point	Corner-R / Center-point	Corner-R / Center-point	Corner-L / Center-point	Corner-L / Center-point	Corner-L / Center-point	Center / Center-point	Center / Center-point	Center / Center-point
	Treatment	Animal ID			Cumulative Duration	Latency to First	Frequency	Cumulative Duration	Latency to First	Frequency	Cumulative Duration	Latency to First	Frequency	Cumulative Duration	Latency to First	Frequency	Cumulative Duration	Latency to First
					s	s		s	s		s	s		s	s		s	s
Exploration/VWR group	NO TARGET	10.1	Trial 79	Arena 1	600.08	0	99	284.88	1.28	22	45.68	3.52	25	58.16	1.84	37	44.4	7.76
		10.2	Trial 79	Arena 2	600.08	0	150	314.24	0.72	19	32.64	2.24	28	70.72	7.04	41	35.12	1.92
		10.3	Trial 79	Arena 3	600.08	0	91	357.12	0.89	19	34.56	2.48	20	36.72	3.76	51	24.8	0.56
		10.4	Trial 79	Arena 4	600.08	0	96	298.32	4.88	20	70	1.76	18	40	4	35	21.6	0.82
	TARGET	10.1	Trial 80	Arena 1	600.08	0	75	284.64	1.62	19	81.76	36.24	22	57.04	42.32	14	20.48	23.28
		10.2	Trial 80	Arena 2	600.08	0	120	238	2.4	23	53.52	39.28	16	59.68	70.88	32	36.72	42.88
		10.3	Trial 80	Arena 3	600.08	0	82	255.04	2.56	14	52	23.71	22	44.08	59.92	37	30.8	0.48
		10.4	Trial 80	Arena 4	600.08	0	116	294.88	4.64	15	88.56	28.4	13	32.88	11.98	24	20.64	27.68
	NO TARGET	10.5	Trial 81	Arena 1	600.08	0	128	234.56	1.62	13	34.96	1.84	10	42.24	3.84	33	53.28	0.96
		11.1	Trial 81	Arena 2	600.08	0	107	277.28	0.08	23	68.16	13.12	17	58.08	4	27	28.88	30.32
		11.2	Trial 81	Arena 3	600.08	0	94	328.24	4.32	21	46.32	10.64	14	52.4	17.6	26	14.08	9.36
		11.3	Trial 81	Arena 4	600.08	0	105	230.4	4.64	15	36.64	7.12	12	21.76	5.04	30	41.84	14.32
	TARGET	10.5	Trial 82	Arena 1	600.08	0	76	225.12	3.52	6	25.52	200.48	22	123.76	46.56	40	70	45.92
		11.1	Trial 82	Arena 2	600.08	0	86	280.48	6.46	15	57.44	47.84	7	38.4	50.56	19	47.92	85.36
		11.2	Trial 82	Arena 3	600.08	0	39	333.04	10.56	8	34.24	101.12	10	49.52	78.96	12	14.72	78.48
		11.3	Trial 82	Arena 4	600.08	0	76	264.08	8.68	4	3.6	54.4	16	118.96	141.2	38	41.92	121.92
	NO TARGET	11.4	Trial 83	Arena 1	600.08	0	85	257.92	3.04	19	63.36	6.7	18	57.28	2.4	37	41.44	2.88
		11.5	Trial 83	Arena 2	600.08	0	96	228.8	0.6	25	67.76	9.84	30	78.64	11.44	49	47.68	27.92
		12.1	Trial 83	Arena 3	600.08	0	100	274.24	2.82	30	82.24	0.64	13	23.6	1.6	33	26	12.64
		12.2	Trial 83	Arena 4	599.92	0	106	299.04	3.52	14	28.48	0.32	18	82	16.64	21	20.48	5.28
	TARGET	11.4	Trial 84	Arena 1	600.08	0	103	354.4	4.4	19	36.64	58.72	7	14.64	145.52	37	32.72	4.24
		11.5	Trial 84	Arena 2	600.08	0	96	200.88	17.68	22	72	63.2	17	97.52	4.32	48	60.08	42.8
		12.1	Trial 84	Arena 3	600.08	0	52	352.48	11.76	15	38.16	58.4	12	22.96	62.08	18	10.8	56
		12.2	Trial 84	Arena 4	600.08	0	84	276	1.2	8	20.08	214.8	13	129.36	44.64	20	14.72	0.58
	NO TARGET	12.3	Trial 85	Arena 1	600.08	0	84	244.96	9.04	17	59.84	29.2	22	59.2	61.44	33	31.36	28.48
		12.4	Trial 85	Arena 2	599.44	0	140	228.08	1.04	19	61.44	72.4	11	50.8	21.04	43	30.64	8.08
		12.5	Trial 85	Arena 3	600.08	0	65	273.36	7.06	11	26.64	35.68	20	51.44	4.56	26	21.2	3.84
			Trial 85	Arena 4	600.08	0	1	600.08	0	0	0	-	0	0	-	0	0	-
	TARGET	12.3	Trial 86	Arena 1	600.08	0	50	218	4.4	13	43.44	102.88	17	99.44	4.8	26	20.08	36.4
		12.4	Trial 86	Arena 2	600.08	0	129	244	2.24	17	69.44	61.68	11	42.56	89.76	57	60.8	37.44
		12.5	Trial 86	Arena 3	600.08	0	76	340.24	10	6	18.96	109.44	12	23.52	86.16	25	44.88	19.84
			Trial 86	Arena 4	600.08	0	1	600.08	0	0	0	-	0	0	-	0	0	-
SD/VWR group	NO TARGET	13.1	Trial 87	Arena 1	600.08	0	118	260	0.88	23	46.64	5.36	19	48.88	0.08	45	72.8	21.68
		13.2	Trial 87	Arena 2	599.84	0	98	309.44	6.08	10	36.16	2	12	18.96	10.96	44	38.32	0.79
		13.3	Trial 87	Arena 3	600.08	0	93	245.52	6.44	16	45.44	3.28	16	56.16	17.52	44	63.36	2.64
		13.4	Trial 87	Arena 4	600.08	0	87	290.48	2	13	28.8	5.2	18	34.16	6.48	35	42	11.68
	TARGET	13.1	Trial 88	Arena 1	600.08	0	104	328.48	4.26	12	33.12	38.96	10	38.08	23.76	28	17.04	31.12
		13.2	Trial 88	Arena 2	600.08	0	65	240.64	8.88	20	49.36	45.52	11	54.32	30.88	46	37.84	5.2
		13.3	Trial 88	Arena 3	600.08	0	88	280.4	2.8	17	46.72	4.8	11	43.2	32.56	36	78.56	7.28
		13.4	Trial 88	Arena 4	600.08	0	93	252.16	7.04	10	31.84	40.88	11	53.76	20	34	30.32	52.8
	NO TARGET	13.5	Trial 89	Arena 1	600.08	0	81	349.12	10.12	12	34.88	3.52	10	44.32	17.6	36	22.88	5.92
		14.1	Trial 89	Arena 2	600.08	0	51	327.92	4.8	13	36.72	1.12	26	72.88	2.8	15	6.24	8.4
		14.2	Trial 89	Arena 3	600.08	0	54	331.28	6.84	10	25.6	10.96	13	71.92	12.8	29	36.96	4.64
		14.3	Trial 89	Arena 4	600.08	0	77	226.16	8.26	9	33.12	5.36	13	26.08	2.72	29	99.12	11.6
	TARGET	13.5	Trial 90	Arena 1	600.08	0	82	234.8	2.08	8	17.04	278.56	14	35.12	161.52	36	58	12.48
		14.1	Trial 90	Arena 2	600.08	0	27	223.12	4.88	7	30.72	67.84	7	202.32	83.36	9	6.4	111.92
		14.2	Trial 90	Arena 3	600.08	0	38	209.6	2.72	14	89.76	28.8	16	69.92	0.4	63	48.56	1.36
		14.3	Trial 90	Arena 4	600.08	0	45	199.68	0.28	12	35.76	87.84	14	103.04	99.36	15	8.56	85.04
	NO TARGET	14.4	Trial 91	Arena 1	600.08	0	107	336.08	2.5	14	39.92	7.68	27	49.36	5.92	52	37.6	4.88
		14.5	Trial 91	Arena 2	600.08	0	73	213.92	6.48	30	55.2	3.36	13	33.6	5.28	37	26.8	12.32
		15.1	Trial 91	Arena 3	600.08	0	96	300.24	0.08	25	40.08	3.92	19	33.84	2.4	25	40.24	4.72
		15.2	Trial 91	Arena 4	600.08	0	90	278.08	5.48	14	48.48	20.88	10	26.64	32.56	25	22.16	0.88
	TARGET	14.4	Trial 92	Arena 1	600.08	0	117	307.84	3.22	16	37.6	112.8	13	37.84	18.8	64	49.28	51.52
		14.5	Trial 92	Arena 2	600.08	0	58	314.16	5.24	19	47.84	29.12	8	28.16	79.68	14	17.52	28.48
		15.1	Trial 92	Arena 3	600.08	0	77	258.72	3.08	12	47.44	38.56	17	61.12	92.48	42	38.4	13.76
		15.2	Trial 92	Arena 4	600.08	0	72	281.84	1.02	12	40.08	67.36	9	29.04	54.56	33	40	73.68
	NO TARGET	15.3	Trial 93	Arena 1	600.08	0	80	309.36	2.86	16	62.88	3.04	10	50	6.4	30	18	46.32
		15.4	Trial 93	Arena 2	600.08	0	62	260.08	3.44	22	66.56	9.97	14	45.68	4.8	21	16.32	4.32
		15.5	Trial 93	Arena 3	600.08	0	51	237.44	1.68	15	69.92	9.92	17	86.72	9.44	29	26	35.52
		16.1	Trial 93	Arena 4	600.08	0	95	255.12	9.46	16	35.68	5.84	17	52.96	3.6	39	39.28	2.72
	TARGET	15.3	Trial 94	Arena 1	600.08	0	41	317.92	4.22	10	40.08	8.88	11	98.56	12	13	7.92	54.88
		15.4	Trial 94	Arena 2	600.08	0	48	284.56	11.04	11	62.48	46.4	8	34.16	71.12	24	15.44	2.8
		15.5	Trial 94	Arena 3	600.08	0	50	233.28	1.42	11	20.32	85.68	17	48.4	39.68	27	26.32	19.44
		16.1	Trial 94	Arena 4	600.08	0	68	252.48	0.4	15	45.52	38.88	17	57.36	37.28	31	31.2	22.32
	NO TARGET	16.2	Trial 95	Arena 1	600.08	0	73	340.48	0.8	14	51.04	38.88	7	24.72	59.52	34	33.44	0.24
		16.3	Trial 95	Arena 2	600.08	0	70	283.36	3.08	13	38.48	15.44	6	21.04	12.64	21	17.92	21.2
		16.4	Trial 95	Arena 3	600.08	0	60	231.84	19.92	10	24.72	3.2	13	108.88	5.2	15	28	36.56
		16.5	Trial 95	Arena 4	600.08	0	61	246	10.48	13	37.28	70.4	13	58.16	36.54	26	28.72	90.24
	TARGET	16.2	Trial 96	Arena 1	600.08	0	68	348.56	0.88	10	52.8	83.92	7	16.64	80.56	22	20.96	7.52
		16.3	Trial 96	Arena 2	600.08	0	32	277.84	2.16	11	44.96	52	10	58.16	28.16	13	43.52	27.2
		16.4	Trial 96	Arena 3	600.08	0	64	325.36	3.44	3	22.64	71.6	10	49.92	58.88	18	41.92	58.32
		16.5	Trial 96	Arena 4	600.08	0	46	316.96	5.76	8	28.08	85.92	14	75.36	134.96	15	9.84	34.56
	NO TARGET	17.1	Trial 97	Arena 1	600.08	0	86	348.48	9.8	14	27.92	50.4	7	19.2	13.52	40	49.28	4.08
		17.2	Trial 97	Arena 2	599.68	0	105	254	3.52	25	67.52	10.24	16	42.96	19.2	21	12.32	9.36
		17.3	Trial 97	Arena 3	600.08	0	78	341.52	2.4	11	22.56	0.88	23	38.32	10	36	18.48	7.68
		17.4	Trial 97	Arena 4	600.08	0	107	214.48	9.12	12	26.72	12.64	19	55.12	14	36	49.28	87.52
	TARGET	17.1	Trial 98	Arena 1	600.08	0	54	344.32	6.2	9	49.84	118.96	7	14.8	108.8	17	34	43.76
		17.2	Trial 98	Arena 2	600.08	0	74	255.44	9.36	12	34.4	107.2	12	36	62.16	16	8.16	34.32
		17.3	Trial 98	Arena 3	600.08	0	66	331.52	3.6	5	21.2	113.36	11	48.72	54.08	42	34	65.28
		17.4	Trial 98	Arena 4	600.08	0	76	214.8	2.32	16	23.28	93.84	19	45.52	110.08	37	27.92	93.2
	NO TARGET	17.5	Trial 99	Arena 1	600.08	0	58	317.2	0.72	23	70.4	12.37	17	27.36	8.88	37	42.64	11.44
		18.1	Trial 99	Arena 2	600.08	0	81	257.36	2.72	39	52	16.97	17	43.68	4.96	35	20.08	12.48
		18.2	Trial 99	Arena 3	600.08	0	82	367.68	0.64	12	28.48	12.08	16	42.56	9.84	21	33.36	36.56
		18.3	Trial 100	Arena 4	600.08	0	120	318.64	6.78	12	27.2	4.08	11	34.56	1.44	30	16.16	8.72
	TARGET	17.5	Trial 100	Arena 1	600.08	0	69	279.6	4.62	16	75.84	54.72	6	18.8	44.64	53	58.64	36.24
		18.1	Trial 100	Arena 2	600.08	0	65	270.8	7.88	19	48.88	109.36	6	11.12	51.2	33	64.16	45.76
		18.2	Trial 101	Arena 3	600.08	0	76	234.72	1.76	5	16.24	152.08	27	57.28	13.12	31	34.8	17.92
		18.3	Trial 101	Arena 4	600.08	0	62	281.92	18.64	13	42.64	20.08	15	33.84	55.92	25	25.2	19.36
	NO TARGET	18.4	Trial 101	Arena 1	600.08	0	96	314.88	3.52	20	58.72	9.21	26	64.88	6.64	33	27.84	5.92
		18.5	Trial 101	Arena 2	600.08	0	94	234.72	4.16	29	65.04	18.23	21	37.44	5.6	35	23.12	9.28
			Trial 102	Arena 3	600.08	0	1	600.08	0	0	0	-	0	0	-	0	0	-
			Trial 102	Arena 4	600.08	0	1	600.08	0	0	0	-	0	0	-	0	0	-
	TARGET	18.4	Trial 102	Arena 1	600.08	0	80	333.52	0	12	32.64	107.52	16	39.12	102.96	23	29.12	154.08
		18.5	Trial 102	Arena 2	600.08	0	94	293.6	2	14	33.44	46.88	18	28.88	43.12	45	41.04	40.48
			Trial 102	Arena 3	600.08	0	1	600.08	0	0	0	-	0	0	-	0	0	-
			Trial 102	Arena 4	600.08	0	1	600.08	0	0	0	-	0	0	-	0	0	-
